# Supplementary material for: Development and validation of a nomogram for predicting tracheostomy risk in traumatic cervical spinal cord injury
Source: Front Neurol. 2026 Jan 15;16:1684974. doi: 10.3389/fneur.2025.1684974 (PMC12852336; doi:10.3389/fneur.2025.1684974)
Supplement: Supplementary file 3 [file Data_Sheet_3.csv]

Set	AUC	Brier	Cal_Intercept	Cal_Slope	HL_Chi2	HL_p
Train	0.9167952923017556	0.1048134651633817	-8.002171125384705e-09	1.0000000034668362	5.586359075624086	0.6934545005135657
Validation	0.7671618852459017	0.19079704670287878	-0.09044750356159144	0.5073697917187435	41.19948492895492	1.912974931350675e-06
