# Supplementary material for: Development and validation of a nomogram for predicting tracheostomy risk in traumatic cervical spinal cord injury
Source: Front Neurol. 2026 Jan 15;16:1684974. doi: 10.3389/fneur.2025.1684974 (PMC12852336; doi:10.3389/fneur.2025.1684974)
Supplement: Supplementary file 4 [file Data_Sheet_4.csv]

Threshold	Prevalence	TP	FP	TN	FN	Sensitivity	Specificity	PPV	NPV	F1	Youden	LR+	LR-
0.05	0.34408602150537637	29	40	21	3	0.90625	0.3442622950819672	0.42028985507246375	0.875	0.5742574257425742	0.25051229508196715	1.3820312499999998	0.2723214285714286
0.1	0.34408602150537637	25	29	32	7	0.78125	0.5245901639344263	0.46296296296296297	0.8205128205128205	0.5813953488372093	0.30584016393442637	1.6433189655172415	0.4169921875
0.15000000000000002	0.34408602150537637	25	24	37	7	0.78125	0.6065573770491803	0.5102040816326531	0.8409090909090909	0.6172839506172839	0.38780737704918034	1.9856770833333333	0.3606418918918919
0.2	0.34408602150537637	25	24	37	7	0.78125	0.6065573770491803	0.5102040816326531	0.8409090909090909	0.6172839506172839	0.38780737704918034	1.9856770833333333	0.3606418918918919
0.25	0.34408602150537637	22	14	47	10	0.6875	0.7704918032786885	0.6111111111111112	0.8245614035087719	0.6470588235294118	0.4579918032786885	2.995535714285714	0.40558510638297873
0.3	0.34408602150537637	20	13	48	12	0.625	0.7868852459016393	0.6060606060606061	0.8	0.6153846153846154	0.41188524590163933	2.9326923076923075	0.4765625
0.35000000000000003	0.34408602150537637	16	13	48	16	0.5	0.7868852459016393	0.5517241379310345	0.75	0.5245901639344263	0.28688524590163933	2.346153846153846	0.6354166666666666
0.4	0.34408602150537637	15	12	49	17	0.46875	0.8032786885245902	0.5555555555555556	0.7424242424242424	0.5084745762711864	0.27202868852459017	2.3828125	0.6613520408163265
0.45	0.34408602150537637	15	12	49	17	0.46875	0.8032786885245902	0.5555555555555556	0.7424242424242424	0.5084745762711864	0.27202868852459017	2.3828125	0.6613520408163265
0.5	0.34408602150537637	15	12	49	17	0.46875	0.8032786885245902	0.5555555555555556	0.7424242424242424	0.5084745762711864	0.27202868852459017	2.3828125	0.6613520408163265
0.55	0.34408602150537637	12	5	56	20	0.375	0.9180327868852459	0.7058823529411765	0.7368421052631579	0.4897959183673469	0.29303278688524603	4.575000000000001	0.6808035714285714
0.6000000000000001	0.34408602150537637	12	5	56	20	0.375	0.9180327868852459	0.7058823529411765	0.7368421052631579	0.4897959183673469	0.29303278688524603	4.575000000000001	0.6808035714285714
