# Supplementary material for: Development and validation of a nomogram for predicting tracheostomy risk in traumatic cervical spinal cord injury
Source: Front Neurol. 2026 Jan 15;16:1684974. doi: 10.3389/fneur.2025.1684974 (PMC12852336; doi:10.3389/fneur.2025.1684974)
Supplement: Supplementary file 5 [file Data_Sheet_5.csv]

Model	AUC	Brier	Cal_Intercept	Cal_Slope	HL_p	NRI_vs_Nomogram	IDI_vs_Nomogram
Nomogram (final)	0.716188524590164	0.20013625636407795	-0.06484514679362063	0.5032146984449848	3.100284847956658e-06
ASIA-only	0.7336065573770492	0.15720677072435663	0.4707931026352266	1.1243423350310449	0.2891439141405935	0.242827868852459	-0.050167725777842787
ASIA + NLI	0.7131147540983607	0.15997106204407222	0.2992218904198602	1.0298013389933218	0.2227122011037258	0.3022540983606557	-0.03678555789041815
