# Supplementary material for: Development and validation of a nomogram for predicting tracheostomy risk in traumatic cervical spinal cord injury
Source: Front Neurol. 2026 Jan 15;16:1684974. doi: 10.3389/fneur.2025.1684974 (PMC12852336; doi:10.3389/fneur.2025.1684974)
Supplement: Supplementary file 6 [file Data_Sheet_6.csv]

Stage	AUC	Brier	Cal_Intercept	Cal_Slope	HL_p	Recal_a	Recal_b
Before recalibration	0.7671618852459017	0.19079704670287875	-0.09044749755840988	0.5073697881333402	5.249054846756529e-05	-0.09044749755840988	0.5073697881333402
After recalibration	0.7671618852459017	0.17660548689409397	3.666712778387291e-16	1.0	0.3328362141040452	-0.09044749755840988	0.5073697881333402
